# Supplementary material for: 4-Methylumbeliferone Treatment at a Dose of 1.2 g/kg/Day Is Safe for Long-Term Usage in Rats
Source: Int J Mol Sci. 2023 Feb 14;24(4):3799. doi: 10.3390/ijms24043799 (PMC9959083; doi:10.3390/ijms24043799)
Supplement: Supplementary file 1 [file ijms-24-03799-s001.zip › Supplementary Table S2.xlsx]

## Sheet: hematology
			CONTROL				TREATED				WASHOUT							PHYSIOLOGICAL RANGE
PARAMETERS		UNITS	1st week		7th week	10th week	1st week	4th week	7th week	10th week	1st week	4th week	7th week	10th week	13th week	16th week	19th week
leukocytes		10^9/l	10,625±0,717	9,263±0,716	8,538±0,600	7,572±0,986	8,950±0,734	8,175±0,578	8,172±1,001	7,286±0,419	8,400±0,310	8,163±0,608	7,750±0,766	8,100±0,745	10,400±0,787	7,638±0,809	5,729±0,370	1,39-7,49
haemoglobin		g/l	148,750±1,925	155,875±1,807	159,000±1,669	148,714±5,022	151,250±1,292	155,625±2,449	159,143±1,487	141,571±6,778	149,625±2,352	151,625±1,475	154,875±2,255	129±25,974	145,750±2,644	156,500±2,790	148,857±3,066	137-168
hematocrit		l/l	0,429±0,007	0,455±0,006	0,451±0,007	0,445±0,015 B*	0,437±0,008	0,458±0,013	0,452±0,007	0,404±0,018 C*	0,421±0,010	0,450±0,008	0,455±0,010	0,446±0,009	0,437±0,013	0,484±0,016	0,408±0,009	0,32-0,5
erythrocytes		10^12/l	7,553±0,113	7,819±0,103	7,866±0,157	7,744±0,258	7,641±0,171	8,199±0,237	8,274±0,147	7,201±0,270 C*	7,408±0,169	8,138±0,124	8,403±0,194	7,930±0,221	7,709±0,113	8,476±0,326	7,197±0,180	7,07-9,03
erythrocytes-mean volume		fl	56,825±0,258	58,225±0,369 B*, C***	57,375±0,435 B**, C***	57,486±0,463	57,213±0,319	55,963±0,308	54,714±0,402	56,014±0,705	56,875±0,432	55,388±0,588	54,275±0,558	56,417±0,655	56,650±0,981	57,250±0,595	56,814±0,796	48,9-57,9
erythrocytes - colorant		pg	19,500±0,327	19,750±0,164	20,125±0,350 C**	19,286±0,421	19,750±0,453	19,125±0,398	19,286±0,184	19,714±0,421	20,000±0,327	18,652±0,183	18,500±0,267	19,500±0,224	18,875±0,350	18,625±0,532	20,715±0,421	17-20
mean colorant concentration		g/l	346,500±3,375	342,375±2,259	352,625±3,817	321,429±15,016 B**, C*	346,375±4,910	340,125±5,730	351,857±2,586	350,143±4,517	355,625±4,183	336,750±4,605	340,125±4,055	343,500±5,018	334,750±9,204	324,750±6,284	364,715±2,732
RDW-CV		%	13,525±0,205	13,938±0,195	13,638±0,263	13,871±0,467	13,563±0,078	13,988±0,130	13,628±0,132	13,443±0,194	13,763±0,224	14,000±0,174	13,275±0,147	13,783±0,201	18,850±1,089	14,500±0,299	14,114±0,192	10,5-14,9
thrombocytes		10^9/l	796,500±61,632 C*	1022,714±75,294	812,750±36,064	710,714±203,150 C*	740,000±62,309 C*	990,375±57,534	1001,857±58,231	963,429±155,209	1181,625±127,863	1092,875±64,576	1119,750±54,942	1151,667±155,749	902,625±36,594	1220,625±76,765	1023,143±161,486	638-1177
reticulocytes (abs)		10^9/l	234,857±15,277	213,750±12,494	225,500±17,002	236,286±37,150	285,625±17,267	242,875±12,710	248,429±16,794	213,000±15,205	220,000±12,821	219,500±12,126	247,500±11,880	246,000±23,058	313,000±71,804	168,143±6,127	193,286±13,928	129,8-383,7
reticulocytes(relat)		%	2,807±0,185	2,466±0,130	2,568±0,205	3,033±0,622	3,035±0,178	2,813±0,142	2,806±0,170	2,670±0,216	2,751±0,141	2,535±0,131	2,811±0,143	2,785±0,203	no data	1,916±0,086	2,349±0,122	1,7-4,7
neutrophils (abs)		10^9/l	1,240±0,248	0,841±0,196	0,401±0,100	0,621±0,220	0,688±0,137	0,383±0,148	0,421±0,130	0,363±0,115	0,528±0,098	0,340±0,137	0,590±0,218	0,317±0,160	1,394±0,255	10,53±0,099	0,800±0,155	0,15-1,5
lymphocytes (abs)		10^9/l	8,609±0,595	7,566±0,634	7,129±0,530	6,236±0,891	7,443±0,604	7,035±0,514	6,877±0,922	6,157±0,402	7,053±0,322	7,003±0,573	6,275±0,655	6,942±0,676	8,559±0,619	6,246±0,721	4,370±0,280	0,82-5,66
monocytes (abs)		10^9/l	0,575±0,130	0,728±0,182	0,958±0,191	0,614±0,175	0,678±0,152	0,710±0,087	0,803±0,156	0,711±0,120	0,736±0,166	0,768±0,142	0,744±0,165	0,793±0,148	0,185±0,080	0,180±0,056	0,404±0,090	0,02-0,16
eozinophils (abs)		10^9/l	0,150±0,030 C*	0,109±0,026	0,044±0,021	0,084±0,037	0,085±0,022	0,041±0,024	0,069±0,024	0,060±0,030	0,061±0,020	0,043±0,024	0,068±0,032	0,027±0,025	0,244±0,024	0,140±0,017	0,133±0,032	0,01-0,15
basophils (abs)		10^9/l	0,026±0,006	0,015±0,005	0,006±0,004	0,006±0,003	0,018±0,006	0,006±0,005	0,007±0,004	0,007±0,004	0,011±0,005	0,004±0,003	0,006±0,003	0,007±0,007	0,023±0,005	0,009±0,004	0,013±0,006	0,0-0,03
neutrophils (relat)		%	11,313±1,963	8,825±1,813	5,125±1,392	7,957±2,849	7,813±1,461	4,275±1,438	6,100±2,155	5,271±1,801	6,350±1,238	4,200±1,676	7,238±2,425	3,933±2,099	12,900±1,629	14,338±1,120	13,943±2,404	7,1-33,2
lymfocytes (relat)		%	81,288±1,487	81,638±1,602	83,425±1,058	82,357±2,903	83,375±0,778	82,588±3,514	83,214±1,869	84,186±1,231	83,950±1,235	85,638±1,101	81,888±1,393	85,800±1,480	82,538±1,708	81,188±1,845	76,600±2,398	62,2-90
monocytes (relat)		%	5,813±1,747	8,173±2,293	10,788±1,858	8,469±1,931	7,650±1,561	9,288±1,419	9,786±1,485	9,514±1,297	8,825±2,111	9,625±1,823	9,975±2,124	9,783±1,658	1,988±0,928	2,475±0,850	6,943±1,362	0,8-3,9
eozinophils (relat)		%	1,350±0,246	1,188±0,294	0,625±0,312	1,057±0,486	0,950±0,224	0,413±0,239	0,800±0,372	0,943±0,465	0,750±0,256	0,513±0,292	0,825±0,376	0,333±0,314	02,363±0,206	1,888±0,229	2,314±0,475	0,5-4,5
basophils (relat)		%	0,238±0,060	0,125±0,045	0,100±0,065	0,071±0,036	0,200±0,050	0,063±0,050	0,117±0,060	0,086±0,055	0,125±0,056	0,038±0,026	0,100±0,050	0,083±0,083	0,0213±0,048	0,113±0,058	0,200±0,069	0-0,8
*(p <0,05), **(p <0,01), ***(p <0,001), ****(p <0,0001); A – vs. control; B – vs. treated; C – vs. Washout; ±SEM
PARAMETERS		UNITS	placebo		1.2 g/kg/day		wash-out			PHYSIOLOGICAL RANGE
			1st week	10th week	1st week	10th week	1st week	10th week	19th week
leukocytes		10^9/l	10,625±0,717	7,572±0,986	8,950±0,734	7,286±0,419	8,400±0,310	8,100±0,745	5,729±0,370	1,39-7,49
haemoglobin		g/l	148,750±1,925	148,714±5,022	151,250±1,292	141,571±6,778	149,625±2,352	129±25,974	148,857±3,066	137-168
hematocrit		l/l	0,429±0,007	0,445±0,015 B*	0,437±0,008	0,404±0,018 C*	0,421±0,010	0,446±0,009	0,408±0,009	0,32-0,5
erythrocytes		10^12/l	7,553±0,113	7,744±0,258	7,641±0,171	7,201±0,270 C*	7,408±0,169	7,930±0,221	7,197±0,180	7,07-9,03
erythrocytes-mean volume		fl	56,825±0,258	57,486±0,463	57,213±0,319	56,014±0,705	56,875±0,432	56,417±0,655	56,814±0,796	48,9-57,9
erythrocytes - colorant		pg	19,500±0,327	19,286±0,421	19,750±0,453	19,714±0,421	20,000±0,327	19,500±0,224	20,715±0,421	17-20
RDW-CV		%	13,525±0,205	13,871±0,467	13,563±0,078	13,443±0,194	13,763±0,224	13,783±0,201	14,114±0,192	10,5-14,9
thrombocytes		10^9/l	796,500±61,632 C*	710,714±203,150 C*	740,000±62,309 C*	963,429±155,209	1181,625±127,863	1151,667±155,749	1023,143±161,486	638-1177
reticulocytes (abs)		10^9/l	234,857±15,277	236,286±37,150	285,625±17,267	213,000±15,205	220,000±12,821	246,000±23,058	193,286±13,928	129,8-383,7
reticulocytes(relat)		%	2,807±0,185	3,033±0,622	3,035±0,178	2,670±0,216	2,751±0,141	2,785±0,203	2,349±0,122	1,7-4,7
neutrophils (abs)		10^9/l	1,240±0,248	0,621±0,220	0,688±0,137	0,363±0,115	0,528±0,098	0,317±0,160	0,800±0,155	0,15-1,5
lymphocytes (abs)		10^9/l	8,609±0,595	6,236±0,891	7,443±0,604	6,157±0,402	7,053±0,322	6,942±0,676	4,370±0,280	0,82-5,66
monocytes (abs)		10^9/l	0,575±0,130	0,614±0,175	0,678±0,152	0,711±0,120	0,736±0,166	0,793±0,148	0,404±0,090	0,02-0,16
eozinophils (abs)		10^9/l	0,150±0,030 C*	0,084±0,037	0,085±0,022	0,060±0,030	0,061±0,020	0,027±0,025	0,133±0,032	0,01-0,15
basophils (abs)		10^9/l	0,026±0,006	0,006±0,003	0,018±0,006	0,007±0,004	0,011±0,005	0,007±0,007	0,013±0,006	0,0-0,03
neutrophils (relat)		%	11,313±1,963	7,957±2,849	7,813±1,461	5,271±1,801	6,350±1,238	3,933±2,099	13,943±2,404	7,1-33,2
lymfocytes (relat)		%	81,288±1,487	82,357±2,903	83,375±0,778	84,186±1,231	83,950±1,235	85,800±1,480	76,600±2,398	62,2-90
monocytes (relat)		%	5,813±1,747	8,469±1,931	7,650±1,561	9,514±1,297	8,825±2,111	9,783±1,658	6,943±1,362	0,8-3,9
eozinophils (relat)		%	1,350±0,246	1,057±0,486	0,950±0,224	0,943±0,465	0,750±0,256	0,333±0,314	2,314±0,475	0,5-4,5
basophils (relat)		%	0,238±0,060	0,071±0,036	0,200±0,050	0,086±0,055	0,125±0,056	0,083±0,083	0,200±0,069	0-0,8
