# Supplementary material for: 4-Methylumbeliferone Treatment at a Dose of 1.2 g/kg/Day Is Safe for Long-Term Usage in Rats
Source: Int J Mol Sci. 2023 Feb 14;24(4):3799. doi: 10.3390/ijms24043799 (PMC9959083; doi:10.3390/ijms24043799)
Supplement: Supplementary file 1 [file ijms-24-03799-s001.zip › Supplementary Table S3.xlsx]

## Sheet: biochemistry
			CONTROL				TREATED				WASHOUT							PHYSIOLOGICAL RANGE
PARAMETERS		UNITS	1st week	4th week	7th week	10th week	1st week	4th week	7th week	10th week	1st week	4th week	7th week	10th week	13th week	16th week	19th week
sodium		mmol/l	141,750±0,675	140,625±0,420	141,750±0,526	141,250±0,590	142±0,526	139,875±0,398	141,571±0,571	141,714±0,286	141,750±0,491	140,125±0,441	141,250±0,250	141,125±0,441	142,000±0,756	141,250±0559	139,429±0,297	142-151
potassium		mmol/l	4,748±0,186	5,116±0,159	5,266±0,065	4,708±0,115	4,711±0,130	5,165±0,134	5,121±0,111	4,769±0,089	4,794±0,088	5,033±0,159	5,221±0,144	4,591±0,136	4,741±0,170	5,223±0,130	5,344±0,124	3,82-5,55
calcium		mmol/l	2,549±0,027	2,520±0,026	2,559±0,030	2,556±0,037	2,621±0,011	2,518±0,019	2,566±0,021	2,533±0,018	2,480±0,018 B****	2,573±0,021	2,540±0,019	2,516±0,015	2,538±0,024	no data	2,511±0,025	2,4-2,8
phosphorus		mmol/l	1,875±0,097	1,684±0,052	1,750±0,082 C*	1,450±0,053	2,036±0,044	1,816±0,100	1,759±0,035	1,436±0,050	1,769±0,057 B*	1,634±0,083	1,499±0,059 B*	1,444±0,070	1,266±0,092	1,300±0,100	1,221±0,092	1,6-3,45
urea		mmol/l	5,538±0,342	5,563±0,0353 B* C**	5,888±0,143 B** C*	6,250±0,370	5,025±0,121	6,388±0,155	5,700±0,223	5,286±0,137	5,400±0,073	6,688±0,136	6,888±0,338	5,950±0,321	6,250±0,151	6,388±0,232	5,886±0,260	2,05-4,1
creatinine		μmol/l	23,000±1,210	24,625±1,117 C*	27,625±1,335 B* C***	23,375±1,133 B*** C****	22,875±0,515	27,125±0,295	29,143±0,595	28,714±0,918	25,625±0,754	28,625±0,822	32,875±1,093	34,125±0,766 B**	30,875±1,246	28,875±0,718	29,714±1,392	17-44,2
total bilirubin		μmol/l	1,888±0,156	2,400±0,185	2,350±0,345	2,543±0,177	2,00±0,149	2,050±0,145	2,400±0,076	2,300±0,076	2,088±0,132	2,538±0,168	2,375±0,207	2,163±0,299	2,288±0,136	2,850±0,128	2,786±0,209	0,89-2,64
ALT		μkat/l	0,914±0,035	0,851±0,033	0,886±0,097 C*	1,043±0,089	0,959±0,058	1,070±0,058	0,993±0,057	0,809±0,038	1,014±0,029	1,123±0,086	1,189±0,080	0,960±0,050	1,070±0,186	0,891±0,044	1,303±0,162	0,3-0,75
AST		μkat/l	2,054±0,268	2,426±0,255	2,530±0,279	3,270±0,401 B** C**	2,120±0,115	2,613±0,292	1,563±0,177	2,031±0,240	2,511±0,371	2,310±0,209	2,210±0,164	2,050±0,198	2,888±0,330	2,518±0,203	2,836±0,353	1,24-2,4
ALP		μkat/l	2,660±0,178	2,459±0,194	2,111±0,238	1,922±0,262	2,401±0,148	2,696±0,220	2,146±0,271	1,698±0,266	2,883±0,249	3,076±0,248	2,766±0,328	2,144±0,148	3,190±0,256	3,321±0,221	2,544±0,230	1,034-3,84
bile acids		μmol/l	16,741±3,895	15,440±3,264 B* C**	21,296±4,527 C***	14,686±5,142	12,839±3,482	79,361±29,695	34,644±5,338	26,920±5,333	13,388±3,005	96,363±28,694	101,630±31,668 B**	45,110±7,712	42,116±11,949	28,549±8,843	32,841±8,941	2,00-10,00
proteins		g/l	60,688±1,286	59,950±1,062	62,713±1,262	63,150±1,433	60,700±0,716	58,700±0,602	60,371±0,646	60,171±0,879	60,038±0,666	61,925±0,788 B*	61,238±0,744	61±0,745	61,500±1,215	62,150±0,706	51,757±0,847	55-77
albumin		g/l	32,600±0,638	33,438±0,669	35,075±0,732	35,386±0,731 C**	32,125±0,382	32,025±1,292	33,857±0,238	33,733±0,506	32,900±0,498	34,263±0,512	34,663±0,319	30,075±3,999	33,163±0,619	34,138±0,340	33,929±0,513	24-48
		*(p <0,05), **(p <0,01), ***(p <0,001), ****(p <0,0001); A – vs. control; B – vs. treated; C – vs. Washout; ±SEM
