# Supplementary material for: 4-Methylumbeliferone Treatment at a Dose of 1.2 g/kg/Day Is Safe for Long-Term Usage in Rats
Source: Int J Mol Sci. 2023 Feb 14;24(4):3799. doi: 10.3390/ijms24043799 (PMC9959083; doi:10.3390/ijms24043799)
Supplement: Supplementary file 1 [file ijms-24-03799-s001.zip › Supplementary Table S4.xlsx]

## Sheet: serum
			CONTROL				TREATED				WASHOUT							PHYSIOLOGICAL RANGE
PARAMETERS		UNITS	1st week	4th week	7th week	10th week	1st week	4th week	7th week	10th week	1st week	4th week	7th week	10th week	13th week	16th week	19th week
glucose in serum		mmol/l	6,803±0,228	6,649±0,382	6,194±0,296	6,605±0,505 C**	6,943±0,483	5,464±0,443	6,240±0,168	6,408±0,618	6,616±0,274	5,208±0,315	5,484±0,282	11,579±3,868 B**	9,214±0,540	7,288±0,345	8,313±0,377	4,23-9,714
cholesterol		mmol/l	2,210±0,092	2,253±0,121	2,404±0,123	2,481±0,117	2,086±0,065	1,778±0,072	1,949±0,122	3,472±1,491	2,094±0,052	1,969±0,122	2,055±0,060	1,986±0,096 B**	2,255±0,077	2,259±0,094	2,190±0,056	0,62-1,89
triacylglycerides		mmol/l	1,280±0,139	1,608±0,155	1,465±0,155	1,717±0,299	1,213±0,100	1,845±0,199	1,979±0,246	1,355±0,190	1,400±0,156	1,650±0,183	1,928±0,330	1,716±0,214	1,515±0,145	1,876±0,206	1,580±0,217	0,22-1,30
iron		μmol/l	54,988±2,540	58,075±2,948	67,013±1,827	66,468±5,425	58,888±5,130	56,375±1,713	56,629±3,992	51,533±4,759	54,850±3,650	58,250±4,089	56,200±4,278	56,686±3,955	64,186±5,853	62,413±3,621	61,486±7,198
*(p <0,05), **(p <0,01), ***(p <0,001), ****(p <0,0001); A – vs. control; B – vs. treated; C – vs. Washout; ±SEM
